# Supplementary material for: ARID1A Governs Genomic Stability and Proliferation in SCLC via c-MYC/PARP1 Suppression Driving Vulnerability to BET Inhibitors
Source: Research (Wash D C). 2025 Oct 2;8:0908. doi: 10.34133/research.0908 (PMC12489181; doi:10.34133/research.0908)
Supplement: Supplementary 1 — Figs. S1 to S8 Tables S1 to S4 [file research.0908.f1.zip]

Archive with 10 entries (10 files):
- Supplementary Figure 1 (revision).pdf
- Supplementary Figure 2 (revision).pdf
- Supplementary Figure 3 (revision).pdf
- Supplementary Figure 4 (revision).pdf
- Supplementary Figure 5.pdf
- Supplementary Figure 6 (revision).pdf
- Supplementary Figure 7 (revision).pdf
- Supplementary Figure 8 (revision).pdf
- Supplementary information (revision).docx
- Supplementary tables 1-4 (revision).docx
